# Supplementary material for: The PA-X host shutoff site 100 V exerts a contrary effect on viral fitness of the highly pathogenic H7N9 influenza A virus in mice and chickens
Source: Virulence. 2024 Dec 28;16(1):2445238. doi: 10.1080/21505594.2024.2445238 (PMC11702944; doi:10.1080/21505594.2024.2445238)
Supplement: Excel S1 GO Enrichment analysis result of the downregulated SDE genes induced by p_GD15_A100V at 48 h pi.xls [file KVIR_A_2445238_SM4565.xls]

Excel S1 The GO Enrichment analysis result of the down regulated SDE genes induced by p-GD15-PA-X-A100V at 48 h p.t.in 293T cells.
goID	goDescription	geneRatio	bgRatio	pvalue	padj	qvalue	overlapGeneList	overlapGeneCount
GO:0022900	electron transport chain	12/329	178/18862	7.08E-05	0.241376043	0.233577695	COX7A1/CYBA/DHDH/GPD1/HAAO/NDUFA11/NDUFA13/NDUFA2/NDUFB7/NDUFC2-KCTD14/SCO2/UQCC3	12
GO:0090150	establishment of protein localization to membrane	17/329	354/18862	0.000172901	0.251908599	0.243769965	AMN/BBC3/BCL2L11/CALM3/CHP1/GRIN3B/ITGAM/MIEF2/NDUFA13/RAB8A/RN7SL1/ROMO1/RPL36/RPL8/SCRIB/TIMM13/VPS37D	17
GO:0007006	mitochondrial membrane organization	10/329	144/18862	0.000221751	0.251908599	0.243769965	BBC3/BCL2L11/CALM3/CHCHD10/HSPA1A/NDUFA13/ROMO1/TIMM13/UQCC3/ZNF205	10
GO:0090151	establishment of protein localization to mitochondrial membrane	6/329	53/18862	0.000309765	0.263919466	0.255392787	BBC3/BCL2L11/CALM3/NDUFA13/ROMO1/TIMM13	6
GO:0001933	negative regulation of protein phosphorylation	16/329	362/18862	0.000661565	0.380718992	0.368418767	AGT/AKT1S1/CACTIN/CALM3/CAMK2N2/CHP1/EMILIN1/HSPB1/MAPK8IP1/NCK2/NR2F2/PID1/SOCS1/THY1/TTC36/TWIST1	16
GO:0001819	positive regulation of cytokine production	18/329	437/18862	0.000710043	0.380718992	0.368418767	ADAM8/AGPAT2/AGT/CARD9/CYBA/FRMD8/HSPA1A/HSPB1/IRF7/PANX2/PF4/POLR2F/POLR2L/RAB7B/SCRIB/TWIST1/ZFPM1/ZNF580	18
GO:0045039	protein insertion into mitochondrial inner membrane	3/329	11/18862	0.000781993	0.380718992	0.368418767	NDUFA13/ROMO1/TIMM13	3
GO:1903557	positive regulation of tumor necrosis factor superfamily cytokine production	7/329	90/18862	0.000998414	0.391587804	0.378936431	ADAM8/CARD9/CYBA/FRMD8/HSPB1/PF4/TWIST1	7
GO:0022904	respiratory electron transport chain	8/329	117/18862	0.001034123	0.391587804	0.378936431	GPD1/NDUFA11/NDUFA13/NDUFA2/NDUFB7/NDUFC2-KCTD14/SCO2/UQCC3	8
GO:0098798	mitochondrial protein-containing complex	14/352	265/19520	0.000345153	0.12288419	0.116822942	CHCHD10/MRPL24/MRPL28/MRPS26/MRPS34/NDUFA11/NDUFA13/NDUFA2/NDUFB7/NDUFC2-KCTD14/ROMO1/TIMM13/TOMM40/UQCC3	14
GO:1990204	oxidoreductase complex	8/352	111/19520	0.000909927	0.12288419	0.116822942	CYBA/GPD1/NDUFA11/NDUFA13/NDUFA2/NDUFB7/NDUFC2-KCTD14/UQCC3	8
GO:0005746	mitochondrial respirasome	7/352	89/19520	0.001134801	0.12288419	0.116822942	COX7A1/NDUFA11/NDUFA13/NDUFA2/NDUFB7/NDUFC2-KCTD14/UQCC3	7
GO:0005747	mitochondrial respiratory chain complex I	5/352	50/19520	0.002018844	0.12288419	0.116822942	NDUFA11/NDUFA13/NDUFA2/NDUFB7/NDUFC2-KCTD14	5
GO:0030964	NADH dehydrogenase complex	5/352	50/19520	0.002018844	0.12288419	0.116822942	NDUFA11/NDUFA13/NDUFA2/NDUFB7/NDUFC2-KCTD14	5
GO:0045271	respiratory chain complex I	5/352	50/19520	0.002018844	0.12288419	0.116822942	NDUFA11/NDUFA13/NDUFA2/NDUFB7/NDUFC2-KCTD14	5
GO:0002177	manchette	3/352	15/19520	0.002251805	0.12288419	0.116822942	CEP131/RIMBP3/RIMBP3B	3
GO:0070469	respirasome	7/352	103/19520	0.002635519	0.125846053	0.119638712	COX7A1/NDUFA11/NDUFA13/NDUFA2/NDUFB7/NDUFC2-KCTD14/UQCC3	7
GO:0005743	mitochondrial inner membrane	18/352	493/19520	0.003848431	0.16334451	0.155287561	AURKAIP1/CHCHD10/COX7A1/MRPL24/MRPL28/MRPS26/MRPS34/NDUFA11/NDUFA13/NDUFA2/NDUFB7/NDUFC2-KCTD14/PET100/ROMO1/SCO2/TIMM13/TOMM40/UQCC3	18
GO:0098800	inner mitochondrial membrane protein complex	8/352	142/19520	0.004283366	0.163624565	0.155553802	CHCHD10/NDUFA11/NDUFA13/NDUFA2/NDUFB7/NDUFC2-KCTD14/ROMO1/UQCC3	8
GO:0098803	respiratory chain complex	6/352	87/19520	0.004889424	0.169796344	0.16142116	NDUFA11/NDUFA13/NDUFA2/NDUFB7/NDUFC2-KCTD14/UQCC3	6
GO:0017053	transcription repressor complex	5/352	74/19520	0.010820875	0.344464509	0.327473838	DRAP1/INSM2/MBD3/RELB/ZFPM1	5
GO:0034774	secretory granule lumen	12/352	322/19520	0.014404986	0.357866295	0.340214582	C1orf35/CDA/CTSD/HSPA6/NME2/OSCAR/PF4/PGLYRP1/PLAC8/TOR4A/UNC13D/VWF	12
GO:0060205	cytoplasmic vesicle lumen	12/352	326/19520	0.015726729	0.357866295	0.340214582	C1orf35/CDA/CTSD/HSPA6/NME2/OSCAR/PF4/PGLYRP1/PLAC8/TOR4A/UNC13D/VWF	12
GO:0031983	vesicle lumen	12/352	328/19520	0.016421091	0.357866295	0.340214582	C1orf35/CDA/CTSD/HSPA6/NME2/OSCAR/PF4/PGLYRP1/PLAC8/TOR4A/UNC13D/VWF	12
GO:0031304	intrinsic component of mitochondrial inner membrane	4/352	55/19520	0.017230698	0.357866295	0.340214582	CHCHD10/PET100/SCO2/UQCC3	4
GO:0031305	integral component of mitochondrial inner membrane	4/352	55/19520	0.017230698	0.357866295	0.340214582	CHCHD10/PET100/SCO2/UQCC3	4
GO:1904724	tertiary granule lumen	4/352	55/19520	0.017230698	0.357866295	0.340214582	CDA/CTSD/OSCAR/PGLYRP1	4
GO:0032592	integral component of mitochondrial membrane	5/352	85/19520	0.018798125	0.357866295	0.340214582	CHCHD10/PET100/SCO2/TOMM40/UQCC3	5
GO:0005921	gap junction	3/352	32/19520	0.019593431	0.357866295	0.340214582	GJC2/GJD3/PANX2	3
GO:0098573	intrinsic component of mitochondrial membrane	5/352	86/19520	0.019673278	0.357866295	0.340214582	CHCHD10/PET100/SCO2/TOMM40/UQCC3	5
GO:0005736	RNA polymerase I complex	2/352	13/19520	0.022181016	0.385143094	0.366145956	POLR2F/POLR2L	2
